# Supplementary material for: Structure-guided covalent stabilization of coronavirus spike glycoprotein trimers in the closed conformation
Source: Nat Struct Mol Biol. 2020 Aug 4;27(10):942–9. doi: 10.1038/s41594-020-0483-8 (PMC7541350; doi:10.1038/s41594-020-0483-8)
Supplement: Supplementary file 3 — Uncropped images for Figs. 1d and 5b,d and statistical source data behind graphs for Figs. 3a–f, 4c–e and 5f,g. [file 41594_2020_483_MOESM3_ESM.xlsx]

## Sheet: Figure3a
	log[antibody] (ng/ml)	2P S (replicate 1)	2P S (replicate 2)	2P DS S (replicate 1)	2P DS S (replicate 2)
	4.30103	3.3078	3.3099	3.4037	3.5003
	3.60206	3.2359	3.2994	3.4528	3.4605
	2.90309	3.3269	3.309	3.4159	3.4455
	2.20412	3.1685	3.1457	3.3312	3.3503
	1.50515	2.7846	2.8528	3.2096	3.1576
	0.80618	1.8429	1.8911	1.9912	2.1723
	0.10721	0.6145	0.673	0.9101	0.9154
	-0.59176	0.3001	0.2777	0.5004	0.4337
	-1.29073	0.1935	0.1906	0.232	0.2401
	-1.9897	0.1672	0.1336	0.2105	0.1623
	-2.68867	0.1335	0.1197	0.1837	0.1532
	-3.38764	0.1567	0.1289	0.3206	0.1502

## Sheet: Figure3b
	log[protein] (ng/ml)	2P S (replicate 1)	2P S (replicate 2)	2P DS S (replicate 1)	2P DS S (replicate 2)
	4.30103	3.1283	3.2882	3.0601	3.3264
	3.60206	3.1311	3.1394	2.5527	3.0065
	2.90309	3.0353	3.1688	1.6044	1.5071
	2.20412	2.81	2.9354	0.7081	0.7518
	1.50515	2.4947	1.9871	0.334	0.3527
	0.80618	1.1074	1.2542	0.2172	0.2312
	0.10721	0.3495	0.3688	0.1379	0.1852
	-0.59176	0.2018	0.1874	0.2058	0.1784
	-1.29073	0.1502	0.1376	0.2258	0.1706
	-1.9897	0.1426	0.1288	0.1809	0.164
	-2.68867	0.1211	0.1135	0.1959	0.1299
	-3.38764	0.1354	0.125	0.173	0.1535

## Sheet: Figure3c
	log[antibody] (ng/ml)	2P S (replicate 1)	2P S (replicate 2)	2P DS S (replicate 1)	2P DS S (replicate 2)
	4.30103	3.1349	3.1084	3.0974	3.0253
	3.60206	3.1282	3.0825	2.5091	2.8229
	2.90309	2.9622	3.0792	1.9519	2.1738
	2.20412	2.8155	2.9537	1.1209	1.4602
	1.50515	2.6109	2.5228	0.5188	0.6186
	0.80618	1.6747	1.6814	0.2747	0.3293
	0.10721	0.5961	0.6142	0.2423	0.2252
	-0.59176	0.2758	0.2583	0.2063	0.1778
	-1.29073	0.2418	0.1828	0.2295	0.1754
	-1.9897	0.1776	0.1344	0.22	0.1531
	-2.68867	0.1436	0.1215	0.2073	0.1568
	-3.38764	0.171	0.1354	0.2267	0.2087

## Sheet: Figure3d
	log[antibody] (ng/ml)	2P S (replicate 1)	2P S (replicate 2)	2P DS S (replicate 1)	2P DS S (replicate 2)
	4.30103	3.1598	3.2887	0.2659	0.3927
	3.60206	3.2381	3.2615	0.2495	0.2062
	2.90309	3.1978	3.2577	0.1703	0.1496
	2.20412	2.9801	3.1693	0.1531	0.1624
	1.50515	3.1062	3.0718	0.1487	0.1702
	0.80618	2.8273	2.5286	0.1414	0.1743
	0.10721	1.5673	1.1522	0.1574	0.1441
	-0.59176	0.756	0.5601	0.1441	0.1384
	-1.29073	0.3263	0.2512	0.1495	0.1688
	-1.9897	0.2055	0.1665	0.1617	0.1315
	-2.68867	0.1362	0.1271	0.1656	0.1663
	-3.38764	0.1578	0.146	0.1972	0.2006

## Sheet: Figure3e
	log(dilution factor)	2P S (replicate 1)	2P S (replicate 2)	2P DS S (replicate 1)	2P DS S (replicate 2)
	-1.3979	3.4429	3.4052	3.4252	3.3177
	-2.0969	3.2461	3.3273	0.5928	1.4113
	-2.7959	2.2378	2.7369	0.151	0.34
	-3.4949	1.055	1.5569	0.114	0.1549
	-4.1938	0.2813	0.4169	0.1085	0.1202
	-4.8928	0.127	0.1456	0.1061	0.1137
	-5.5918	0.0949	0.0933	0.1059	0.1111
	-6.2907	0.0806	0.0883	0.1055	0.1541
	-6.9897	0.1255	0.1492	0.0997	0.1522
	-7.6887	0.1428	0.2459	0.1036	0.1201
	-8.3876	0.1713	0.162	0.1256	0.1309
	-9.0866	0.1815	0.1708	0.1066	0.0993

## Sheet: Figure3f
	log(dilution factor)	Pseudovirus entry replicate 1	Pseudovirus entry replicate 2
	-0.69897	-0.558888	-0.335375
	-1.17609	-0.298499	0.56165
	-1.65321	2.02483	0.957609
	-2.13033	5.58421	5.49244
	-2.60745	24.5554	19.8651
	-3.08458	38.9663	39.9179
	-3.5617	58.7217	53.5386
	-4.03882	92.4887	92.4852

## Sheet: Figure4c
Preincubation Temperature (Celcius)	25 (Replicate 1)	25 (Replicate 2)	25 (Replicate 3)	25 (Replicate 4)	55 (Replicate 1)	55 (Replicate 2)	55 (Replicate 3)	55 (Replicate 4)	85 (Replicate 1)	85 (Replicate 2)	85 (Replicate 3)	85 (Replicate 4)
2P S	86.4896	108.279	113.72	91.5111	55.2278	97.487	95.8816	59.5714	31.3689	54.648	53.0872	37.0682
2P DS S	82.4328	111.611	121.034	84.9226	59.4363	79.3723	93.6284	62.5573	24.6909	44.9987	47.1254	22.8149

## Sheet: Figure4d
[Trypsin] (mg/ml)	1 (Replicate 1)	1 (Replicate 2)	10 (Replicate 1)	10 (Replicate 2)	100 (Replicate 1)	100 (Replicate 2)
2P S	43.233	44.3453	23.4604	23.3702	12.8075	13.038
2P DS S	63.4673	62.6718	45.7589	41.6469	23.7008	25.5398

## Sheet: Figure4e
[Chymotrypsin] (mg/ml)	1 (Replicate 1)	1 (Replicate 2)	10 (Replicate 1)	10 (Replicate 2)	100 (Replicate 1)	100 (Replicate 2)
2P S	39.5951	42.7118	18.3094	17.4976	18.6902	17.3874
2P DS S	51.8029	51.6582	44.6637	44.1471	25.1679	25.0542

## Sheet: Figure5f
	log[antibody] (ng/ml)	2P S (replicate 1)	2P S (replicate 2)	2P DS S (replicate 1)	2P DS S (replicate 2)
	4.60206	3.3435	3.2986	3.3001	3.345
	3.90309	3.3636	3.3366	3.3395	3.3327
	3.20412	3.3087	3.3117	3.3207	3.2941
	2.50515	3.3295	3.2602	3.3407	3.3311
	1.80618	3.2395	3.2035	3.278	3.2593
	1.10721	3.2097	3.2055	3.2025	3.1969
	0.40824	3.1212	3.0371	2.8036	2.7318
	-0.2907	2.2526	1.9626	1.7136	1.7466
	-0.9897	0.9634	0.7585	0.7587	0.7103
	-1.6887	0.2644	0.5646	0.1996	0.2279
	-2.3876	0.1106	0.0912	0.0996	0.1001
	-3.0866	0.0702	0.0672	0.0669	0.0663
	-3.7856	0.0586	0.0545	0.0624	0.0588

[truncated: 1 more sheets: Figure5g]
